# Supplementary material for: DNA Barcode Identification of Podocarpaceae—The Second Largest Conifer Family
Source: PLoS One. 2013 Nov 27;8(11):e81008. doi: 10.1371/journal.pone.0081008 (PMC3842326; doi:10.1371/journal.pone.0081008)
Supplement: Dataset S1 — Vouchers and GenBank accessions for samples of Podocarpaceae. (TAB) [file pone.0081008.s001.tab]

Species	Herbarium	Voucher	Sample code	matk	rbcL	nrITS2
Acmopyle pancheri (Brongn. & Gris.) Pilg.	BOCH	Knopf pak 158	P061	KF713540	KF714033	—
Acmopyle pancheri (Brongn. & Gris.) Pilg.	BOCH	Knopf pak 311	P062	KF713541	KF714034	—
Acmopyle pancheri (Brongn. & Gris.) Pilg.	BOCH	Knopf pak 312	P063	—	KF714035	KF713821
Acmopyle sahniana J. Buchholz & N. E. Gray	BOCH	Knopf pak 159	P064	KF713542	KF714036	KF713822
Acmopyle sahniana J. Buchholz & N. E. Gray	BOCH	Knopf pak 160	P066	KF713544	KF714038	KF713824
Acmopyle sahniana J. Buchholz & N. E. Gray	BOCH	Knopf pak 313	P065	KF713543	KF714037	KF713823
Afrocarpus dawei (Stapf) C. N. Page	BOCH	Knopf pak 161	P067	KF713545	KF714039	KF713825
Afrocarpus falcatus (Thunb.) C. N. Page	BOCH	Knopf pak 162	P070	KF713546	KF714040	KF713826
Afrocarpus falcatus (Thunb.) C. N. Page	BOCH	Knopf pak 163	P072	KF713548	KF714042	—
Afrocarpus falcatus (Thunb.) C. N. Page	BOCH	Knopf pak 314	P071	KF713547	KF714041	KF713827
Afrocarpus gracilior (Pilg.) C. N. Page	BOCH	Knopf pak 164	P078	—	KF714045	KF713830
Afrocarpus gracilior (Pilg.) C. N. Page	BOCH	Knopf pak 315	P076	KF713549	KF714043	KF713828
Afrocarpus gracilior (Pilg.) C. N. Page	BOCH	Knopf pak 316	P077	KF713550	KF714044	KF713829
Afrocarpus mannii (Hook. f.) C. N. Page	BOCH	Knopf pak 165	P079	KF713551	KF714046	KF713831
Afrocarpus mannii (Hook. f.) C. N. Page	BOCH	Knopf pak 166	P081	KF713552	KF714047	KF713832
Afrocarpus usambarensis (Pilg.) C. N. Page	BOCH	Knopf pak 167	P082	KF713553	KF714048	KF713833
Afrocarpus usambarensis (Pilg.) C. N. Page	L	Ishikawa 8226	P083	—	—	KF713834
Dacrycarpus compactus (Pilg.) de Laub.	BOCH	Knopf pak 182	P747	KF713554	KF714049	KF713835
Dacrycarpus compactus (Pilg.) de Laub.	BOCH	Knopf pak 432	P915	KF713555	—	—
Dacrycarpus dacrydioides (A. Rich.) de Laub.	BOCH	Knopf pak 171	P093	KF713556	KF714050	KF713836
Dacrycarpus dacrydioides (A. Rich.) de Laub.	BOCH	Knopf pak 317	P094	KF713557	KF714051	KF713837
Dacrycarpus dacrydioides (A. Rich.) de Laub.	BOCH	Knopf pak 318	P095	—	KF714052	KF713838
Dacrycarpus expansus de Laub.	BOCH	Knopf pak 187	P746	KF713558	KF714053	KF713840
Dacrycarpus expansus de Laub.	L	Hoogland & Schodde 7463	P096	—	—	KF713839
Dacrycarpus imbricatus (Blume) de Laub. var. imbricatus	BOCH	Knopf pak 172	P102	KF713559	KF714054	KF713841
Dacrycarpus imbricatus (Blume) de Laub. var. patulus de Laub.	BOCH	Knopf pak 173	P105	KF713560	KF714055	KF713842
Dacrycarpus imbricatus (Blume) de Laub. var. patulus de Laub.	BOCH	Knopf pak 327	P106	KF713561	KF714056	KF713843
Dacrycarpus imbricatus (Blume) de Laub. var. patulus de Laub.	BOCH	Knopf pak 425	P908	KF713562	—	KF713846
Dacrycarpus imbricatus (Blume) de Laub. var. patulus de Laub.	BOCH	Knopf pak 426	P909	KF713563	—	—
Dacrycarpus imbricatus (Blume) de Laub. var. patulus de Laub.	BOCH	Knopf pak 427	P910	KF713564	—	—
Dacrycarpus imbricatus (Blume) de Laub. var. patulus de Laub.	BOCH	Knopf pak 428	P911	KF713565	KF714058	—
Dacrycarpus imbricatus (Blume) de Laub. var. patulus de Laub.	NY	Motly 2932	P773	—	KF714057	KF713845
Dacrycarpus imbricatus (Blume) de Laub. var. robustus de Laub.	L	Wade 7686	P110	—	—	KF713844
Dacrycarpus kinabaluensis (Wasscher) de Laub.	BOCH	Knopf pak 174	P111	KF713566	KF714059	KF713847
Dacrycarpus kinabaluensis (Wasscher) de Laub.	BOCH	Knopf pak 430	P913	KF713568	KF714060	KF713849
Dacrycarpus kinabaluensis (Wasscher) de Laub.	BOCH	Knopf pak 431	P914	KF713569	—	—
Dacrycarpus kinabaluensis (Wasscher) de Laub.	L	Beaman 8305	P112	KF713567	—	KF713848
Dacrycarpus vieillardii (Parl.) de Laub.	BOCH	Knopf pak 175	P117	KF713570	KF714061	—
Dacrydium ×suprinii Nimsch	B	Nimsch 2105	P183	KF713601	—	—
Dacrydium ×suprinii Nimsch	BOCH	Knopf pak 188	P184	KF713602	KF714071	KF713863
Dacrydium araucarioides Brongn. & Gris.	BOCH	Knopf pak 176	P120	—	KF714062	—
Dacrydium araucarioides Brongn. & Gris.	L	McKee 2653	P122	—	—	KF713850
Dacrydium balansae Brongn. & Gris.	BOCH	Knopf pak 177	P123	KF713571	—	KF713851
Dacrydium balansae Brongn. & Gris.	BOCH	Knopf pak 178	P124	KF713572	KF714063	KF713852
Dacrydium balansae Brongn. & Gris.	L	Guillaum, Chevalier, & Hürlimann 1445	P125	KF713573	—	KF713853
Dacrydium beccarii Parl.	BOCH	Knopf pak 179	P126	KF713574	KF714064	KF713854
Dacrydium beccarii Parl.	BOCH	Knopf pak 419	P902	KF713575	—	—
Dacrydium comosum Corner	BOCH	Knopf pak 408	P891	KF713576	—	—
Dacrydium cupressinum Sol. ex G. Forst.	BOCH	Knopf pak 180	P135	KF713577	KF714065	KF713855
Dacrydium cupressinum Sol. ex G. Forst.	BOCH	Knopf pak 181	P137	KF713578	KF714066	KF713856
Dacrydium elatum(Roxb.) Wall. ex Hook.	BOCH	Knopf pak 183	P138	KF713579	KF714067	KF713857
Dacrydium elatum(Roxb.) Wall. ex Hook.	BOCH	Knopf pak 416	P899	KF713580	—	—
Dacrydium elatum(Roxb.) Wall. ex Hook.	BOCH	Knopf pak 417	P900	KF713581	—	—
Dacrydium elatum(Roxb.) Wall. ex Hook.	BOCH	Knopf pak 418	P901	KF713582	—	—
Dacrydium gracile de Laub.	BOCH	Knopf pak 396	P879	KF713583	—	—
Dacrydium gracile de Laub.	BOCH	Knopf pak 397	P880	KF713584	—	—
Dacrydium guillauminii J. Buchholz	BOCH	Knopf pak 184	P151	KF713586	KF714069	KF713859
Dacrydium guillauminii J. Buchholz	BOCH	Knopf pak 185	P152	KF713587	KF714070	KF713860
Dacrydium guillauminii J. Buchholz	BOCH	Knopf pak 328	P150	KF713585	KF714068	KF713858
Dacrydium lycopodioides Brongn. & Gris.	BOCH	Knopf pak 446	P929	KF713589	—	—
Dacrydium lycopodioides Brongn. & Gris.	L	McKee 3515	P156	KF713588	—	KF713861
Dacrydium lycopodioides Brongn. & Gris.	L	Thorne 28734	P158	—	—	KF713862
Dacrydium nausoriense de Laub.	BOCH	Knopf pak 447	P930	KF713592	—	—
Dacrydium nausoriense de Laub.	BOCH	Knopf pak 448	P931	KF713593	—	—
Dacrydium nausoriense de Laub.	BOCH	Knopf pak 449	P932	KF713594	—	—
Dacrydium nausoriense de Laub.	L	de Laubenfels P302	P166	KF713591	—	—
Dacrydium nausoriense de Laub.	L	de Laubenfels P512	P165	KF713590	—	—
Dacrydium nidulum de Laub.	BOCH	Knopf pak 461	P944	KF713595	—	—
Dacrydium nidulum de Laub.	BOCH	Knopf pak 462	P945	KF713596	—	—
Dacrydium nidulum de Laub.	BOCH	Knopf pak 463	P946	KF713597	—	—
Dacrydium xanthandrum Pilg.	BOCH	Knopf pak 399	P882	KF713598	—	—
Dacrydium xanthandrum Pilg.	BOCH	Knopf pak 400	P883	KF713599	—	—
Dacrydium xanthandrum Pilg.	BOCH	Knopf pak 401	P884	KF713600	—	—
Falcatifolium falciforme (Parl.) de Laub.var. falciforme	BOCH	Knopf pak 403	P886	KF713603	KF714072	—
Falcatifolium falciforme var. falciforme	BOCH	Knopf pak 404	P887	KF713604	—	—
Falcatifolium papuanum de Laub.	BOCH	Knopf pak 189	P198	KF713605	KF714073	KF713864
Falcatifolium taxioides Brongn. & Gris. (de Laub.)	BOCH	Knopf pak 190	P204	KF713606	—	KF713865
Falcatifolium taxioides Brongn. & Gris. (de Laub.)	BOCH	Knopf pak 330	P205	KF713607	KF714074	KF713866
Falcatifolium taxioides Brongn. & Gris. (de Laub.)	BOCH	Knopf pak 484	P967	KF713608	—	—
Halocarpus bidwillii (Hook. f. ex Kirk) Quinn	BOCH	Knopf pak 191	P207	KF713609	KF714075	—
Halocarpus kirkii (Hook.) Quinn	BOCH	Knopf pak 192	P213	KF713610	KF714076	—
Lagarostrobos franklinii (Hook. f.) Quinn	BOCH	Knopf pak 193	P216	KF713611	KF714077	KF713867
Lagarostrobos franklinii (Hook. f.) Quinn	BOCH	Knopf pak 194	P217	KF713612	KF714078	KF713868
Lepidothamnus intermedius ( Kirk) Quinn	BOCH	Knopf pak 186	P222	—	KF714080	KF713870
Lepidothamnus intermedius ( Kirk) Quinn	BOCH	Knopf pak 329	P168	KF713613	KF714079	KF713869
Lepidothamnus intermedius ( Kirk) Quinn	L	Gardner 1568	P223	KF713614	—	—
Manoao colensoi (Hook.) Molloy	BOCH	Knopf pak 195	P228	KF713615	KF714081	KF713871
Manoao colensoi (Hook.) Molloy	BOCH	Knopf pak 333	P229	KF713616	—	—
Microcachrys tetragona (Hook.) Hook. f.	BOCH	Knopf pak 196	P231	KF713617	KF714082	KF713872
Microcachrys tetragona (Hook.) Hook. f.	BOCH	Knopf pak 197	P232	KF713618	KF714083	KF713873
Nageia fleuryi (Hickel) de Laub.	BOCH	Knopf pak 199	P240	KF713620	KF714085	KF713874
Nageia formosensis (Dummer) C. N. Page	BOCH	Knopf pak 200a	P243	KF713621	KF714086	KF713875
Nageia motleyi (Parl.) de Laub.	BOCH	Knopf pak 415	P898	KF713623	KF714087	—
Nageia motleyi (Parl.) de Laub.	BOCH	Knopf pak 519	P251	KF713622	—	—
Nageia motleyi (Parl.) de Laub.	HN	Heip 5891	P777	—	—	KF713876
Nageia nagi (Thunb.) Kuntze	BOCH	Knopf pak 200b	P252	KF713624	KF714088	—
Nageia nagi (Thunb.) Kuntze	BOCH	Knopf pak 201	P253	KF713625	KF714089	KF713877
Nageia nagi (Thunb.) Kuntze	BOCH	Knopf pak 336	P254	KF713626	KF714090	KF713878
Nageia nakoensis (Hayata) R. R. Mill	BOCH	Knopf pak 478	P961	KF713619	KF714084	—
Nageia wallichiana (C. Presl.) Kuntze	BOCH	Knopf pak 202	P255	KF713627	KF714091	KF713879
Nageia wallichiana (C. Presl.) Kuntze	BOCH	Knopf pak 203	P256	KF713628	KF714092	KF713880
Nageia wallichiana (C. Presl.) Kuntze	BOCH	Knopf pak 337	P257	KF713629	KF714093	KF713881
Parasitaxus usta (Viell.) de Laub.	NY	Mott & Cameron 2108	P834	KF713630	—	—
Pherosphaera fitzgeraldii (F. Muell.) F. Muell. ex Hook. f.	BOCH	Knopf pak 198	P234	KF713631	KF714094	KF713882
Pherosphaera fitzgeraldii (F. Muell.) F. Muell. ex Hook. f.	BOCH	Knopf pak 334	P235	KF713632	KF714095	KF713883
Phyllocladus asplenifolius (Labill.) Hook. f.	BOCH	Knopf pak 204	P741	KF713633	KF714096	—
Phyllocladus hypophyllus Hook. f.	BOCH	Knopf pak 450	P933	KF713634	—	—
Phyllocladus hypophyllus Hook. f.	BOCH	Knopf pak 451	P934	KF713635	KF714097	—
Phyllocladus hypophyllus Hook. f.	BOCH	Knopf pak 452	P935	KF713636	—	—
Phyllocladus hypophyllus Hook. f.	BOCH	Knopf pak 453	P936	KF713637	—	—
Phyllocladus toatoa Molloy	BOCH	Knopf pak 322	P1003	KF713638	—	—
Phyllocladus trichomanoides D. Don var. alpinus (Hook. f.) Parl.	BOCH	Knopf pak 205	P743	KF713640	KF714099	—
Phyllocladus trichomanoides D. Don var. trichomanoides	BOCH	Knopf pak 206	P742	KF713639	KF714098	—
Podocarpus acutifolius Kirk	BOCH	Knopf pak 207	P264	KF713641	KF714100	KF713884
Podocarpus acutifolius Kirk	BOCH	Knopf pak 338	P265	KF713642	KF714101	KF713885
Podocarpus affinis Seem.	BOCH	Knopf pak 208	P267	KF713643	KF714102	KF713886
Podocarpus affinis Seem.	BOCH	Knopf pak 482	P965	KF713645	—	—
Podocarpus affinis Seem.	BOCH	Knopf pak 483	P966	KF713646	—	KF713887
Podocarpus affinis Seem.	L	de Laubenfels P506	P268	KF713644	—	—
Podocarpus alpinus R. Br. ex Hook. f.	BOCH	Knopf pak 209	P270	KF713647	KF714103	KF713888
Podocarpus alpinus R. Br. ex Hook. f.	BOCH	Knopf pak 210	P271	KF713648	KF714104	KF713889
Podocarpus angustifolius Griseb.	BOCH	Knopf pak 211	P273	KF713649	KF714105	KF713890
Podocarpus annamiensis N. E. Gray	BOCH	Knopf pak 212	P276	KF713650	—	KF713891
Podocarpus annamiensis N. E. Gray	NY	Clemens 3475	P277	KF713651	—	—
Podocarpus archboldii N. E. Gray	BOCH	Knopf pak 213	P282	KF713652	KF714106	KF713892
Podocarpus assamica ined.	BOCH	Knopf pak 214	P785	KF713653	KF714107	KF713893
Podocarpus atjehensis (Wasscher) de Laub.	L	Rosendahl 3252	P1016	—	—	KF713894
Podocarpus atjehensis (Wasscher) de Laub.	NY	Argent & Arminim 99168	P288	KF713654	—	—
Podocarpus beecherae de Laub.	BOCH	Knopf pak 454	P937	KF713655	—	—
Podocarpus beecherae de Laub.	NY	Guillaum 13097	P759	—	KF714108	KF713895
Podocarpus bracteatus Blume	BOCH	Knopf pak 215	P297	KF713656	KF714109	KF713896
Podocarpus brasiliensis de Laub.	BOCH	Knopf pak 458	P941	KF713658	—	KF713897
Podocarpus brasiliensis de Laub.	NY	Anderson 6493	P301	KF713657	—	—
Podocarpus brassii Pilg. var. brassii	BOCH	Knopf pak 216	P303	KF713659	KF714110	KF713898
Podocarpus brassii Pilg. var. brassii	BOCH	Knopf pak 217	P304	KF713660	KF714111	KF713899
Podocarpus brevifolius (Stapf) Foxw.	BOCH	Knopf pak 407	P890	KF713661	—	—
Podocarpus capuronii de Laub.	P	Capuron 11566	P315	KF713662	—	—
Podocarpus celatus de Laub.	BOCH	Knopf pak 218	P318	KF713663	KF714112	KF713900
Podocarpus chinensis (Roxb.) Wall. ex Forbes var. chinensis	BOCH	Knopf pak 219	P321	KF713666	KF714113	KF713901
Podocarpus chinensis (Roxb.) Wall. ex Forbes var. chinensis	L	Yip 216	P323	KF713667	—	—
Podocarpus chingianus S. Y. Hu	BOCH	Knopf pak 220	P327	KF713668	KF714114	KF713902
Podocarpus coriaceus Rich. & A. Rich.	BOCH	Knopf pak 221	P333	KF713669	KF714115	KF713903
Podocarpus coriaceus Rich. & A. Rich.	BOCH	Knopf pak 222	P334	KF713670	KF714116	KF713904
Podocarpus coriaceus Rich. & A. Rich.	BOCH	Knopf pak 488	P971	KF713671	—	—
Podocarpus costalis C. Presl.	BOCH	Knopf pak 223	P336	KF713672	KF714117	KF713905
Podocarpus crassigemmis de Laub.	BOCH	Knopf pak 266	P531	KF713764	KF714182	KF713983
Podocarpus crassigemmis de Laub.	L	de Laubenfels P743	P342	—	—	KF713906
Podocarpus crassigemmis de Laub.	L	Hoogland & Pullen 6115	P344	KF713673	—	—
Podocarpus crassigemmis de Laub.	L	Womersley & Floyd 6137	P343	—	—	KF713907
Podocarpus cunninghamii Colenso	BOCH	Knopf pak 224	P345	KF713674	—	KF713908
Podocarpus cunninghamii Colenso	BOCH	Knopf pak 339	P346	KF713675	KF714118	KF713909
Podocarpus decipiens N. E. Gray	BOCH	Knopf pak 459	P942	KF713676	—	—
Podocarpus decipiens N. E. Gray	BOCH	Knopf pak 460	P943	KF713677	—	KF713910
Podocarpus decumbens N. E. Gray	BOCH	Knopf pak 518	P349	KF713678	—	—
Podocarpus decumbens N. E. Gray	L	McKee 9570	P348	—	—	KF713911
Podocarpus deflexus Ridl.	L	Wilde 13778	P353	KF713679	—	—
Podocarpus dispermus C. T. White	BOCH	Knopf pak 226	P357	KF713682	KF714120	KF713913
Podocarpus dispermus C. T. White	L	Smith & Pebley 10408	P359	KF713683	—	—
Podocarpus drouynianus F. Muell.	BOCH	Knopf pak 227	P360	KF713684	KF714121	KF713914
Podocarpus drouynianus F. Muell.	L	Stauffer & Royce 5375	P362	KF713686	—	—
Podocarpus drouynianus F. Muell.	NY	Brown & Taafee 97/260	P361	KF713685	—	—
Podocarpus elatus R. Br. ex Endl.	BOCH	Knopf pak 228	P363	KF713687	KF714122	KF713915
Podocarpus elatus R. Br. ex Endl.	BOCH	Knopf pak 340	P364	KF713688	KF714123	KF713916
Podocarpus elatus R. Br. ex Endl.	L	Pullen 4030	P365	KF713689	—	—
Podocarpus elongatus (Aiton) L´Herit. ex Pers.	BOCH	Knopf pak 229	P366	KF713690	KF714124	KF713917
Podocarpus elongatus (Aiton) L´Herit. ex Pers.	L	Lam & Meeuse 4295	P367	KF713691	—	—
Podocarpus fasciculus de Laub.	BOCH	Knopf pak 230	P372	KF713692	KF714125	KF713918
Podocarpus fasciculus de Laub.	L	de Laubenfels P675	P373	KF713693	—	—
Podocarpus forrestii Craib & W. W. Smith	BOCH	Knopf pak 231	P729	KF713694	KF714126	KF713919
Podocarpus gibbsiae N. E. Gray	BOCH	Knopf pak 405	P888	KF713696	—	—
Podocarpus gibbsiae N. E. Gray	BOCH	Knopf pak 406	P889	KF713697	—	—
Podocarpus gibbsiae N. E. Gray	L	Chew & Corner 4369	P377	KF713695	—	—
Podocarpus gibbsiae N. E. Gray	L	Clemens 32021	P376	—	—	KF713920
Podocarpus glomeratus D. Don	NY	Moscoso 2410	P384	—	—	KF713921
Podocarpus gnidioides Carrière	BOCH	Knopf pak 233	P387	KF713698	KF714127	KF713922
Podocarpus gnidioides Carrière	L	Ingle I72	P389	KF713699	—	KF713923
Podocarpus grayae de Laub.	BOCH	Knopf pak 232	P390	KF713700	KF714128	KF713924
Podocarpus grayae de Laub.	L	Sanderson 216	P392	KF713701	—	KF713925
Podocarpus guatemalensis Standl.	NY	Stevenson DWS12-2007	P395	KF713704	KF714131	KF713928
Podocarpus guatemalensisStandl.	BOCH	Knopf pak 234	P393	KF713702	KF714129	KF713926
Podocarpus guatemalensisStandl.	BOCH	Knopf pak 341	P394	KF713703	KF714130	KF713927
Podocarpus hallii Kirk	BOCH	Knopf pak 235	P730	KF713705	KF714132	KF713929
Podocarpus hallii Kirk	L	Bucke 22	P768	KF713706	KF714133	KF713930
Podocarpus henkelii Stapf ex Dallim. & A. B. Jacks.	BOCH	Knopf pak 236	P396	KF713707	KF714134	KF713931
Podocarpus henkelii Stapf ex Dallim. & A. B. Jacks.	BOCH	Knopf pak 249	P460	KF713709	KF714136	KF713933
Podocarpus henkelii Stapf ex Dallim. & A. B. Jacks.	BOCH	Knopf pak 476	P959	KF713710	—	—
Podocarpus henkelii Stapf ex Dallim. & A. B. Jacks.	L	van Steenis 23842	P397	KF713708	KF714135	KF713932
Podocarpus insularis de Laub.	L	Brass 27987	P410	—	—	KF713935
Podocarpus insularis de Laub.	NY	Askin 13158	P408	KF713711	—	KF713934
Podocarpus lambertii Klotzsch ex Endl.	BOCH	Knopf pak 237	P411	KF713712	KF714137	KF713936
Podocarpus lambertii Klotzsch ex Endl.	BOCH	Knopf pak 238	P412	KF713713	KF714138	KF713937
Podocarpus lambertii Klotzsch ex Endl.	BOCH	Knopf pak 342	P413	KF713714	KF714139	KF713938
Podocarpus latifolius (Thunb.) R. Br. ex Mirb.	BOCH	Knopf pak 239	P414	KF713715	KF714140	KF713939
Podocarpus latifolius (Thunb.) R. Br. ex Mirb.	BOCH	Knopf pak 240	P415	KF713716	KF714141	KF713940
Podocarpus lawrencei Hook. f.	BOCH	Knopf pak 241	P420	KF713718	KF714142	KF713941
Podocarpus lawrencei Hook. f.	BOCH	Knopf pak 343	P421	KF713719	KF714143	KF713942
Podocarpus lawrencei Hook. f.	L	Pullen 2465	P1025	KF713717	—	—
Podocarpus ledermannii Pilg.	BOCH	Knopf pak 242	P423	KF713720	KF714144	KF713943
Podocarpus longifoliolatus Pilg.	BOCH	Knopf pak 243	P429	KF713721	KF714145	KF713944
Podocarpus longifoliolatus Pilg.	BOCH	Knopf pak 344	P430	KF713722	KF714146	KF713945
Podocarpus longifoliolatus Pilg.	NY	Buchholz 1584	P431	—	—	KF713946
Podocarpus lucienii de Laub.	BOCH	Knopf pak 244	P435	KF713723	KF714147	KF713947
Podocarpus lucienii de Laub.	BOCH	Knopf pak 245	P436	KF713724	KF714148	KF713948
Podocarpus lucienii de Laub.	BOCH	Knopf pak 429	P912	KF713725	—	—
Podocarpus macrophyllus (Thunb.) Sweet var. macrophyllus	BOCH	Knopf pak 246	P441	KF713726	KF714149	KF713949
Podocarpus macrophyllus (Thunb.) Sweet var. macrophyllus	BOCH	Knopf pak 247	P442	KF713727	KF714150	KF713950
Podocarpus macrophyllus (Thunb.) Sweet var. macrophyllus	BOCH	Knopf pak 345	P443	KF713728	KF714151	KF713951
Podocarpus madagascariensis Baker var. madagascariensis	NY	Zarucchi 7544	P448	KF713729	KF714152	KF713952
Podocarpus magnifolius J. Buchholz & N. E. Gray	L	Sullivan 501	P458	—	KF714153	KF713953
Podocarpus matudae Lundell	BOCH	Knopf pak 248	P459	KF713730	KF714154	KF713954
Podocarpus matudae Lundell	BOCH	Knopf pak 477	P960	KF713732	—	—
Podocarpus matudae Lundell	NY	Stevenson DWS11-2007	P461	KF713731	KF714155	KF713955
Podocarpus matudae Lundell var. reichii (J. Buchholz & N. E. Gray) de Laub. & Silba	BOCH	Knopf pak 479	P962	KF713733	—	—
Podocarpus micropedunculatus de Laub.	L	Pukol 3118	P464	—	—	KF713956
Podocarpus milanjianus Rendle	BOCH	Knopf pak 250	P465	KF713734	KF714156	KF713957
Podocarpus nakaii Hayata	BOCH	Knopf pak 251	P471	KF713735	KF714157	—
Podocarpus nakaii Hayata	L	Zoog, Kraemer & Gassner 8091	P472	—	—	KF713958
Podocarpus neriifolius D. Don var. degeneri (N. E. Gray) de Laub.	BOCH	Knopf pak 225	P354	KF713680	KF714119	KF713912
Podocarpus neriifolius D. Don var. degeneri (N. E. Gray) de Laub.	BOCH	Knopf pak 464	P947	KF713681	—	—
Podocarpus neriifolius D. Don var. neriifolius	BOCH	Knopf pak 252	P474	KF713736	KF714158	—
Podocarpus neriifolius D. Don var. neriifolius	BOCH	Knopf pak 253	P475	KF713737	KF714159	KF713959
Podocarpus neriifolius D. Don var. neriifolius	BOCH	Knopf pak 346	P476	KF713738	KF714160	KF713960
Podocarpus neriifolius D. Don var. neriifolius	BOCH	Knopf pak 412	P895	KF713739	—	KF713961
Podocarpus neriifolius D. Don var. neriifolius	BOCH	Knopf pak 424	P907	KF713740	—	—
Podocarpus neriifolius D. Don var. neriifolius	BOCH	Knopf pak 475	P958	KF713741	—	—
Podocarpus nivalis Hook. f.	BOCH	Knopf pak 254	P477	KF713742	KF714161	KF713962
Podocarpus nivalis Hook. f.	BOCH	Knopf pak 255	P478	KF713743	KF714162	KF713963
Podocarpus nivalis Hook. f.	BOCH	Knopf pak 347	P479	KF713744	—	KF713964
Podocarpus novae-caledoniae Vieill.	BOCH	Knopf pak 256	P480	KF713745	KF714163	KF713965
Podocarpus novae-caledoniae Vieill.	BOCH	Knopf pak 257	P481	KF713746	KF714164	KF713966
Podocarpus novae-caledoniae Vieill.	BOCH	Knopf pak 348	P482	KF713747	KF714165	KF713967
Podocarpus nubigenus Lindl.	BOCH	Knopf pak 258	P483	KF713748	KF714166	KF713968
Podocarpus oleifolius D. Don var. costaricensis J. Buchholz & N. E. Gray	BOCH	Knopf pak 260	P732	KF713750	KF714168	KF713970
Podocarpus oleifolius D.Don	BOCH	Knopf pak 259	P486	KF713749	KF714167	KF713969
Podocarpus orarius R. R. Mill & M. Whiting	BOCH	Knopf pak 486	P969	KF713664	—	—
Podocarpus orarius R. R. Mill & M. Whiting	BOCH	Knopf pak 487	P970	KF713665	—	—
Podocarpus pallidus N. E. Gray	NY	Yunker 16-099	P492	KF713751	KF714169	KF713971
Podocarpus parlatorei Pilg.	BOCH	Knopf pak 261	P495	KF713752	KF714170	KF713972
Podocarpus parlatorei Pilg.	BOCH	Knopf pak 349	P496	KF713753	KF714171	KF713973
Podocarpus philippinensis Foxw.	NY	Foxworthy 5174	P735	—	KF714172	KF713974
Podocarpus pilgeri Foxw.	BOCH	Knopf pak 262	P504	KF713754	KF714173	KF713975
Podocarpus pilgeri Foxw.	HN	Hal 9316	P776	KF713756	KF714175	KF713976
Podocarpus pilgeri Foxw.	HN	Heip 6033	P775	KF713755	KF714174	—
Podocarpus polystachyus R. Br. ex Endl.	BOCH	Knopf pak 263	P512	KF713758	KF714177	KF713979
Podocarpus polystachyus R. Br. ex Endl.	BOCH	Knopf pak 350	P510	—	—	KF713977
Podocarpus polystachyus R. Br. ex Endl.	BOCH	Knopf pak 351	P511	KF713757	KF714176	KF713978
Podocarpus polystachyus R. Br. ex Endl.	BOCH	Knopf pak 413	P896	KF713759	—	—
Podocarpus pseudobracteatus de Laub.	BOCH	Knopf pak 421	P904	KF713760	—	—
Podocarpus pseudobracteatus de Laub.	BOCH	Knopf pak 422	P905	KF713761	—	—
Podocarpus pseudobracteatus de Laub.	NY	Brass 13381	P514	—	KF714178	KF713980
Podocarpus purdieanus Hook.	BOCH	Knopf pak 264	P516	KF713762	KF714179	KF713981
Podocarpus ramosii R. R. Mill	BOCH	Knopf pak 265	P528	KF713763	KF714180	KF713982
Podocarpus rostratus L. Laurent	L	Perrier 10443	P525	—	KF714181	—
Podocarpus rubens de Laub.	BOCH	Knopf pak 267	P532	KF713765	KF714183	KF713984
Podocarpus rubens de Laub.	NY	de Laubenfels P740	P533	—	KF714184	KF713985
Podocarpus rumphii Blume	BOCH	Knopf pak 268	P534	KF713766	KF714185	KF713986
Podocarpus rumphii Blume	BOCH	Knopf pak 352	P535	KF713767	KF714186	KF713987
Podocarpus rumphii Blume	BOCH	Knopf pak 409	P892	KF713768	—	—
Podocarpus rumphii Blume	BOCH	Knopf pak 410	P893	KF713769	—	—
Podocarpus rumphii Blume	BOCH	Knopf pak 411	P894	KF713770	—	—
Podocarpus rumphii Blume	L	FRI 22143	P536	—	—	KF713988
Podocarpus rusbyi J. Buchholz & N. E. Gray	L	Medea 1963	P538	—	KF714187	KF713989
Podocarpus salicifolius Klotzsch & H. Karst ex Endl.	NY	Steyermark 8241	P540	—	—	KF713990
Podocarpus salignus D. Don	BOCH	Knopf pak 269	P543	KF713771	KF714188	KF713991
Podocarpus salignus D. Don	BOCH	Knopf pak 353	P544	KF713772	KF714189	KF713992
Podocarpus salignus D. Don	BOCH	Knopf pak 354	P545	KF713773	KF714190	KF713993
Podocarpus salomoniensis Wasscher	BOCH	Knopf pak 485	P968	KF713774	—	—
Podocarpus sellowii Klotzsch ex Endl.	BOCH	Knopf pak 270	P549	KF713775	KF714191	KF713994
Podocarpus sellowii Klotzsch ex Endl.	BOCH	Knopf pak 355	P550	KF713776	KF714192	KF713995
Podocarpus sellowii Klotzsch ex Endl.	BOCH	Knopf pak 356	P551	KF713777	KF714193	KF713996
Podocarpus smithii de Laub.	BOCH	Knopf pak 271	P552	KF713778	KF714194	KF713997
Podocarpus spinolosus (Sm.) R. Br. ex Mirb.	BOCH	Knopf pak 273	P558	KF713779	KF714195	KF713998
Podocarpus spinolosus (Sm.) R. Br. ex Mirb.	L	Coveny S655	P560	KF713781	KF714197	KF714000
Podocarpus spinolosus (Sm.) R. Br. ex Mirb.	L	Coveny S866	P559	KF713780	KF714196	KF713999
Podocarpus sprucei Parl.	BOCH	Knopf pak 274	P561	KF713782	KF714198	KF714001
Podocarpus sprucei Parl.	NY	Clemens 2178	P562	—	KF714199	—
Podocarpus subtropicalis de Laub.	BOCH	Knopf pak 275	P567	KF713783	KF714200	KF714002
Podocarpus sylvestris J. Buchholz	BOCH	Knopf pak 276	P570	KF713784	KF714201	KF714003
Podocarpus sylvestris J. Buchholz	BOCH	Knopf pak 277	P571	KF713785	—	KF714004
Podocarpus sylvestris J. Buchholz	NY	Buchholz 1696	P572	KF713786	KF714202	KF714005
Podocarpus sylvestris var. insularis ined.	BOCH	Knopf pak 278	P736	KF713787	KF714203	KF714006
Podocarpus tepuiensis J. Buchholz & N. E. Gray	NY	Steyermark 130483	P573	—	—	KF714007
Podocarpus teysmannii Miq.	BOCH	Knopf pak 414	P897	KF713788	—	—
Podocarpus thailandensis ined.	BOCH	Knopf pak 279	P734	KF713789	KF714204	KF714008
Podocarpus totara G. Benn. ex D. Don	BOCH	Knopf pak 280	P579	KF713790	KF714205	KF714009
Podocarpus totara G. Benn. ex D. Don	BOCH	Knopf pak 357	P580	KF713791	KF714206	KF714010
Podocarpus totara G. Benn. ex D. Don	BOCH	Knopf pak 358	P581	KF713792	KF714207	KF714011
Podocarpus transiens (Pilg.) de Laub. ex Silba	BOCH	Knopf pak 489	P972	KF713793	—	—
Podocarpus transiens (Pilg.) de Laub. ex Silba	BOCH	Knopf pak 490	P973	KF713794	—	—
Podocarpus transiens (Pilg.) de Laub. ex Silba	NY	Harley 22780	P582	—	KF714208	—
Podocarpus trinitensis N. E. Gray	NY	Morean Ca-209	P585	—	KF714209	KF714012
Podocarpus urbanii Pilg.	BOCH	Knopf pak 281	P588	KF713795	KF714210	KF714013
Prumnopitys amara (Blume) de Laub.	BOCH	Knopf pak 293	P639	KF713796	KF714211	KF714014
Prumnopitys amara (Blume) de Laub.	BOCH	Knopf pak 294	P640	KF713797	KF714212	KF714015
Prumnopitys amara (Blume) de Laub.	BOCH	Knopf pak 420	P903	KF713798	—	—
Prumnopitys andina (Poepp. ex Endl.) de Laub.	BOCH	Knopf pak 282	P594	KF713799	KF714213	—
Prumnopitys andina (Poepp. ex Endl.) de Laub.	BOCH	Knopf pak 359	P595	KF713800	KF714214	KF714016
Prumnopitys exigua de Laub.	NY	Nee & Junwen 53857	P597	—	KF714215	KF714017
Prumnopitys ferruginea (G. Benn ex D. Don) de Laub.	BOCH	Knopf pak 283	P600	KF713801	KF714216	KF714018
Prumnopitys ferruginoides (H. Compton) de Laub.	BOCH	Knopf pak 284	P603	KF713802	KF714217	KF714019
Prumnopitys ladei (F. M. Bailey) de Laub.	BOCH	Knopf pak 285	P609	KF713803	KF714218	KF714020
Prumnopitys ladei (F. M. Bailey) de Laub.	BOCH	Knopf pak 360	P610	KF713804	KF714219	KF714021
Prumnopitys montana (Humb. & Bonpl. ex Willd.) de Laub.	BOCH	Knopf pak 286	P612	KF713805	KF714220	—
Prumnopitys taxifolia (Banks & Sol. ex D. Don) de Laub.	BOCH	Knopf pak 287	P619	KF713807	KF714222	KF714023
Prumnopitys taxifolia (Banks & Sol. ex D. Don) de Laub.	BOCH	Knopf pak 361	P618	KF713806	KF714221	KF714022
Retrophyllum comptonii (J. Buchholz) C. N. Page	BOCH	Knopf pak 288	P621	KF713809	KF714223	KF714024
Retrophyllum comptonii (J. Buchholz) C. N. Page	BOCH	Knopf pak 323	P1004	KF713808	—	—
Retrophyllum minus (Carrière) C. N. Page	BOCH	Knopf pak 289	P624	KF713810	KF714224	—
Retrophyllum minus (Carrière) C. N. Page	BOCH	Knopf pak 362	P625	KF713811	KF714225	KF714025
Retrophyllum rospigliosii (Pilg.) C. N. Page	BOCH	Knopf pak 290	P630	KF713812	KF714226	KF714026
Retrophyllum rospigliosii (Pilg.) C. N. Page	BOCH	Knopf pak 363	P631	KF713813	KF714227	KF714027
Retrophyllum rospigliosii (Pilg.) C. N. Page	BOCH	Knopf pak 364	P632	KF713814	—	KF714028
Retrophyllum vitiense (Seem.) C. N. Page	BOCH	Knopf pak 455	P938	KF713815	KF714229	—
Retrophyllum vitiense (Seem.) C. N. Page	BOCH	Knopf pak 456	P939	KF713816	KF714230	—
Retrophyllum vitiense (Seem.) C. N. Page	BOCH	Knopf pak 457	P940	KF713817	KF714231	—
Retrophyllum vitiense (Seem.) C. N. Page	NY	Motley 2934	P633	—	KF714228	KF714029
Saxegothaea conspicua Lindl.	BH	RGBE 19699180	P638	KF713820	KF714234	KF714032
Saxegothaea conspicua Lindl.	BOCH	Knopf pak 291	P636	KF713819	KF714232	KF714030
Saxegothaea conspicua Lindl.	BOCH	Knopf pak 292	P637	—	KF714233	KF714031
Saxegothaea conspicua Lindl.	BOCH	Knopf pak 517	P337	KF713818	—	—
